# Supplementary material for: Antimicrobial Resistance Surveillance of Pigs and Chickens in the Lao People’s Democratic Republic, 2018–2021
Source: Antibiotics (Basel). 2022 Jan 29;11(2):177. doi: 10.3390/antibiotics11020177 (PMC8868105; doi:10.3390/antibiotics11020177)
Supplement: Supplementary file 1 [file antibiotics-11-00177-s001.zip]

Archive with 1 entries (1 files):
- antibiotics-1526053-supplementary.pdf
